# Supplementary material for: Disseminated Intravascular Coagulation (DIC): Old player creates new perspectives on the polymicrobial sepsis model of CASP
Source: PLoS One. 2022 Dec 8;17(12):e0277492. doi: 10.1371/journal.pone.0277492 (PMC9731468; doi:10.1371/journal.pone.0277492)
Supplement: S1 File — (ZIP) [file pone.0277492.s001.zip]

Archive with 4 entries (4 files):
- PACE Corrected/LungeWTKO1_20x_2sec_S1c.tif
- PACE Corrected/LungeWTCASP1_20x_2sec_S1d.tif
- PACE Corrected/WTKontrolleMilz1_10x_1sec_S1a.tif
- PACE Corrected/WTCASPMilz1_10x_1sec_S1b.tif
